# Supplementary material for: Intervallic intonation: Applying the Implication-Realization model of musical melody to speech intonation and prosody
Source: PLoS One. 2025 Nov 14;20(11):e0336780. doi: 10.1371/journal.pone.0336780 (PMC12617862; doi:10.1371/journal.pone.0336780)
Supplement: S1 File — Gives the pitch and timing values entered into the textgrids used by IR ProsodyParser in the preparation of each of the figures in the article. (CSV) [file pone.0336780.s002.csv]

Interval-based intonation: The Implication-Realization model of musical melody as representation of speech intonation and prosody
Alfred W. Cramer
Supporting Information File S2
PITCH AND TIME VALUES USED IN THE IR PARSINGS
The following tables give the pitch and timing values entered by the analyst into the textgrids
processed by IR ProsodyParser for the creation of each of the figures in the article. These
values, when processed together with the break symbols seen in the top-down tiers of the figures,
are fully sufficient to reproduce the parsings in the figures. As discussed in the main paper,
the values are determined by the analyst with musical training computational
assistance.
IRProsodyParser requires only Start time for each tone or silence and f0 for each tone.
Start time is given in seconds relative to the beginning of an audio file.
Pitch (f0) is given in Hz.
The tables give other values for the reader's convenience:
Pitch in semitones, relative to 100 Hz, is derived from f0 according to the formula
	n = 12 * ( log(f0 / 100) / log(2) )
Duration is the time between start times of consecutive textgrid intervals (whether tone or silence):
	Dur = [Start time of textgrid interval x+1] - [Start time of interval x].
Fig 7 Marianna	(Audio source: <Marianna 2> in Brugos et al, 2005; <Made_2_4 in Beckman & Elam, 1997)
	1	2	3	4	5	6	7	8	9	10	11
Start time	0	0.202841	0.298897	0.360251	0.512975	0.593255	0.724134	0.813732	1.023878	1.119992	1.308317
syll		Mar-	i-	an-	na	made	the	mar-	ma-	la-	[de]
pitch (f0)		236.5	250.5	260.9	200	183.4	151	159	108	124.5
Duration (seconds)	0.202841	0.096057	0.061354	0.152724	0.08028	0.130879	0.089597	0.210146	0.096114	0.188325	0.131807
Fig 8 Marianna	(Audio source: <Marianna 1> in Brugos et al, 2005; <Made_2_1 in Beckman & Elam, 1997)
	1	2	3	4	5	6	7	8	9	10	11
Start time	0	0.226174	0.332372	0.417363	0.564387	0.706648	0.883411	0.972352	1.181362	1.28342	1.532094
syll		Mar-	i-	an-	na	made	the	mar-	ma-	la-	[de]
pitch (f0)		193.2	197.2	207.1	208.9	201.2	204.1	214.4	158.7	112.2
pitch (semitones)		11.4	11.8	12.6	12.8	12.1	12.4	13.2	8	2
Duration (seconds)	0.226174	0.106198	0.08499	0.147025	0.14226	0.176763	0.088941	0.20901	0.102057	0.248674	0.198804
Fig 9 Marianna_made2_3_L+H	(Audio source: <Made_2_3 in Beckman & Elam, 1997)
	1	2	3	4	5	6	7	8	9	10	11
Start time	0	0.295808	0.415498	0.51518	0.675506	0.819565	1.020904	1.09556	1.354236	1.462419	1.733269
syll		Mar-	i-	an-	na	made	the	mar-	ma-	la-	[de]
pitch (f0)		189.3	192.7	235.1	252	233.1	219.1	230.4	185	152.4
pitch (semitones)		11	11.4	14.8	16	14.7	13.6	14.4	10.7	7.3
Duration (seconds)	0.295808	0.119691	0.099682	0.160326	0.144058	0.201339	0.074656	0.258676	0.108183	0.27085	0.177203
Fig 10 Marianna	(Audio source: <Marianna 3> in Brugos et al, 2005; <Made_3_3 in Beckman & Elam, 1997)
	1	2	3	4	5	6	7	8	9	10	11
Start time	0	0.265964	0.383754	0.470704	0.638276	0.755485	0.921641	1.007065	1.232818	1.363455	1.605385
syll		Mar-	i-	an-	na	made	the	mar-	ma-	la-	[de]
pitch (f0)		180	160.6	143.5	151.5	153.3	140.3	146.6	195.4	356
pitch (semitones)		10.2	8.2	6.3	7.2	7.4	5.9	6.6	11.6	22
Duration (seconds)	0.265964	0.117789	0.08695	0.167572	0.117209	0.166156	0.085424	0.225753	0.130637	0.24193	0.575801
Fig 12 (Mother Teresa)	(Audio source: Lesson 2.7 of Brugos et al, 2005)
	1	2	3	4	5	6	7	8	9	10	11	12	13	14
Start time	0	0.170688	0.260283	0.409473	0.500908	0.640626	0.925882	1.148659	1.230544	1.395197	1.531945	1.688507	1.898083	2.082943
syll		you	want	an	ex-	am-	ple		Mo-	ther	Te[r]-	re-	sa
pitch (f0)		208	191	187	181	200	277		191	209.5	234	157	87
pitch (semitones)		12.7	11.2	10.8	10.3	12	17.6		11.2	12.8	14.7	7.8	-2.4
Duration (seconds)	0.170688	0.089595	0.14919	0.091435	0.139718	0.285257	0.222777	0.081885	0.164653	0.136747	0.156562	0.209576	0.184859	0.141402
Fig 14 (Pentagon)	(Audio source: Lesson 2.10 of Brugos et al, 2005)
	1	2	3	4	5	6	7	8	9	10	11	12	13	14	15	16	17	18	19	20	21	22	23
Start time	0	0.069703	0.179093	0.35344	0.450772	0.660644	0.81611	1.083448	1.241119	1.337981	1.533974	1.714791	2.153795	2.371511	2.605106	2.621128	2.776437	3.012376	3.342397	3.445471	3.531832	3.745255	5.202573
syll		the	pen-	ta-	gon	re-	ports	fight-	-	ing	in	six	sou-	thern		i-	ra-	qi		ci-	ties
pitch (f0)		183.4	235.6	243.3	175.1	169.6	164.3	164.3	151	173	149.8	219.5	191	186.8		180.5	162	174.1		169.2	153.1
pitch (semitones)		10.5	14.8	15.4	9.7	9.1	8.6	8.6	7.1	9.5	7	13.6	11.2	10.8		10.2	8.4	9.6		9.1	7.4
Duration (seconds)	0.069703	0.10939	0.174347	0.097332	0.209872	0.155466	0.267337	0.157671	0.096862	0.195994	0.180817	0.439003	0.217716	0.233596	0.016022	0.155309	0.235939	0.330021	0.103074	0.086361	0.213423	1.457318	1.57101
